# Supplementary material for: Beyond illness: Variation in haemosporidian load explains differences in vocal performance in a songbird
Source: Ecol Evol. 2021 Dec 14;11(24):18552–61. doi: 10.1002/ece3.8455 (PMC8717280; doi:10.1002/ece3.8455)
Supplement: Supplementary file 1 — Appendix S1 [file ECE3-11-18552-s002.txt]

# ==========================================================================
# Supporting information for "Lopez-Serna et al. (2021) Beyond illness: Variation 
# in haemosporidian load explains differences in vocal performance in a songbird"
# Contributor: HF Rivera-Gutierrez
# 📍 This script runs relative to the project's root directory and generates
# output of GLM models
# ==========================================================================


#cargue datos en directorio
datos<-read.csv("Data_2019.csv")
attach(datos)
colnames(datos)
data_1<-read.csv("performance_limit-2021.csv")
colnames(data_1)

library(nlme)
library(lme4)
library(nlme)
library(MASS)
library(arm)
library(MuMIn)
library(ResourceSelection)
library(ggplot2)
library(plotrix) #calcula error estandar
library(olsrr) #permite evaluar normalidad de residuales
library(statmod)

#### con todas las variables qpcr#####
model_AIC <- glm(datos$V1t~ datos$qPCR + datos$Tarsus + datos$bodymas, family=gaussian, na.action = na.fail)

complete_model <- dredge(model_AIC, rank = AIC)

sink("completemodel-23-Jan-2021.txt")
complete_model
r.squaredGLMM(model_AIC)
sink()

best<-get.models(complete_model, subset=delta<2.01)

best

write.table(complete_model, "Model-23-Jan-2021.txt")
msAIC <- dredge(model_AIC)
importance(msAIC)


#modelos que son más importantes


model1<-glm(datos$V1t~datos$qPCR+datos$Tarsus)
r.squaredGLMM (model1)


model2<-glm(datos$V1t~datos$qPCR,family=gaussian)
r.squaredGLMM (model2)


model3<-glm(datos$V1t~datos$qPCR+datos$bodymas+datos$Tarsus)
r.squaredGLMM (model3)


weights_all<-round(Weights(AICc(model1,model2,model3)),2)
weights_all

#promedio de modelos
am<-model.avg(model1,model2,model3,rank=AICc )
r.squaredGLMM (am)
coef(am)

sink("models_jan-23-2021.txt")
"Importance"
importance(msAIC)
"Weights"
weights_all
summary(model1)
r.squaredGLMM (model1)
summary(model2)
r.squaredGLMM (model2)
summary(model3)
r.squaredGLMM (model3)
sink()


#### con todas las variables diagnostico#####


model_AIC <- glm(datos$V1t~ datos$diagn + datos$Tarsus + datos$bodymas, family=gaussian, na.action = na.fail)


complete_model <- dredge(model_AIC, rank = AIC)

sink("completemodel.txt")
complete_model
sink()


r.squaredGLMM (model_AIC)


qqnorm(qresid(model3)); qqline(qresid(model3))


write.table(complete_model, "Model-23-Jan-2021_diagnostico.txt")
msAIC <- dredge(model_AIC)
importance(msAIC)

qqnorm(qresid(model1)); qqline(qresid(model1))


#modelos mas importante

model1<-glm(datos$V1t~datos$Tarsus + datos$bodymas, family=gaussian, na.action = na.fail)
summary(model1)
r.squaredGLMM (model1)

model2<-glm(datos$V1t~datos$Tarsus , family=gaussian, na.action = na.fail)
summary(model2)
r.squaredGLMM (model2)

model3<-glm(datos$V1t~datos$Tarsus + datos$diagn, family=gaussian, na.action = na.fail)
summary(model3)
r.squaredGLMM (model3)


model4<-glm(datos$V1t~datos$Tarsus + datos$bodymas + datos$diagn, family=gaussian, na.action = na.fail)
summary(model4)
r.squaredGLMM (model4)


model5<-glm(datos$V1t~datos$bodymas , family=gaussian, na.action = na.fail)
summary(model5)
r.squaredGLMM (model5)

model6<-glm(datos$V1t~datos$bodymas + datos$diagn, family=gaussian, na.action = na.fail)
summary(model6)
r.squaredGLMM (model6)

model7<-glm(datos$V1t~datos$diagn, family=gaussian, na.action = na.fail)
summary(model7)
r.squaredGLMM (model7)

weights_all<-round(Weights(AICc(model1,model2,model3,model4,model5,model6,model7)),6)
weights_all


sink("models_jan-23-2021_diagnostico.txt")
"Importance"
importance(msAIC)
"Weights"
weights_all
summary(model1)
r.squaredGLMM (model1)
summary(model2)
r.squaredGLMM (model2)
summary(model3)
r.squaredGLMM (model3)
summary(model4)
r.squaredGLMM (model4)
summary(model5)
r.squaredGLMM (model5)
summary(model6)
r.squaredGLMM (model6)
summary(model7)
r.squaredGLMM (model7)
sink()
