# Supplementary material for: Beyond illness: Variation in haemosporidian load explains differences in vocal performance in a songbird
Source: Ecol Evol. 2021 Dec 14;11(24):18552–61. doi: 10.1002/ece3.8455 (PMC8717280; doi:10.1002/ece3.8455)
Supplement: Supplementary file 2 — Appendix S2 [file ECE3-11-18552-s001.csv]

Individuo	V1	qPCR	Tarsus	bodymas	tasa	diagn	V1t	V1t1
EJ GWY	122.72296	0	25.37	36.69	6.310951605	0	11.07803954	2.088925822
EJ GY	214.18617	32413.02158	24.04	33.65	5.382886375	1	14.63510061	2.330791425
EJ PO	184.23791	1731.485136	25.67	31.93	6.599322595	1	13.57342661	2.265378998
EJ RY	137.71293	11282.00957	25.96	35.77	4.379843814	1	11.73511525	2.138974718
EV BW	215.6314	8136.711917	26.23	35.5	2.697604511	1	14.68439308	2.333712003
EV BY	291.37572	0	25.04	34.10230769	3.607676538	0	17.06973111	2.46445336
SF WP	37.40659	0	26.93	32.09	3.975740451	0	6.116092707	1.57294812
SF YB	98.69788	0	26.47	32.04	3.629200698	0	9.934680669	1.994307824
SF YG	65.23117	1061.109541	26.5	33.54	3.339303434	1	8.076581579	1.814455168
EJ OP	150.05025	2075.440904	25.1	34.39	6.406533523	1	12.24949999	2.176236723
SF YP	60.93978	0	27.41	32.13	2.70922338	0	7.806393534	1.784900882
SJ BB	489.53019	14962.30448	25.48	33.1	3.358345968	1	22.12532915	2.689779481
SJ WG	199.88544	0	25.31	34.5	3.835330434	0	14.13808474	2.300781161
SJ WW	503.27747	46571.07921	26.02	38	3.714311547	1	22.43384653	2.701807489
